# Supplementary material for: Comatose Patients After Cardiopulmonary Resuscitation: An Analysis Based on Quantitative Methods of EEG Reactivity
Source: Front Neurol. 2022 Jun 3;13:877406. doi: 10.3389/fneur.2022.877406 (PMC9205205; doi:10.3389/fneur.2022.877406)
Supplement: Supplementary file 1 [file Table_1.XLSX]

## Sheet: Mean value
	During stimulation (unawakening)			after stimulation (unawakening)			During stimulation (awakening)			After stimulation (awakening)
	PeEN			PeEN			PeEN			PeEN
'Fp1'	-0.00180118		'Fp1'	0.0013536		'Fp1'	0.00310575		'Fp1'	0.0259852
'Fp2'	0.00843577		'Fp2'	0.00994268		'Fp2'	0.00548585		'Fp2'	0.0319832
'F3'	0.000161595		'F3'	0.00110387		'F3'	0.00445932		'F3'	0.0259074
'F4'	-0.00394712		'F4'	0.00196829		'F4'	0.0010386		'F4'	0.0467362
'C3'	-0.00727265		'C3'	-0.0133701		'C3'	0.00640257		'C3'	0.0260522
'C4'	0.00933473		'C4'	0.0126797		'C4'	0.00260849		'C4'	0.0243257
'P3'	-0.00406727		'P3'	-0.000519265		'P3'	0.00657989		'P3'	0.0199744
'P4'	0.00120453		'P4'	-0.00138645		'P4'	0.000642283		'P4'	0.0119445
'O1'	0.0102814		'O1'	-0.0117793		'O1'	-0.011537		'O1'	0.0127652
'O2'	0.00219849		'O2'	-0.000104456		'O2'	-0.00605452		'O2'	0.0122424
'F7'	-0.00642294		'F7'	-0.00389214		'F7'	-0.00410258		'F7'	0.0522857
'F8'	0.00605241		'F8'	0.0128325		'F8'	-0.00217352		'F8'	0.0353919
'T7'	0.00559286		'T7'	0.0095408		'T7'	-0.0150511		'T7'	0.0148134
'T8'	0.00775583		'T8'	0.00678783		'T8'	-0.0134408		'T8'	0.0282941
'P7'	0.0116168		'P7'	0.00748578		'P7'	-0.00150525		'P7'	0.0304011
'P8'	-0.00406397		'P8'	0.00102063		'P8'	-0.00861245		'P8'	0.0181019
'Fz'	0.00611057		'Fz'	0.0148029		'Fz'	0.00148249		'Fz'	0.0330936
'Cz'	0.000401942		'Cz'	0.000375615		'Cz'	0.00281608		'Cz'	0.0156485
'Pz'	0.0052299		'Pz'	0.00863856		'Pz'	0.000745462		'Pz'	0.0229351
'FC1'	0.00362671		'FC1'	0.00696429		'FC1'	-0.010847		'FC1'	0.0157115
'FC2'	-0.00449983		'FC2'	0.00380801		'FC2'	-0.000466478		'FC2'	0.0131856
'CP1'	-0.0045868		'CP1'	0.000567924		'CP1'	0.00678118		'CP1'	0.00585868
'CP2'	0.00784466		'CP2'	0.00794393		'CP2'	0.0127798		'CP2'	0.0184907
'FC5'	0.00370249		'FC5'	0.00030043		'FC5'	-0.0162164		'FC5'	0.0337268
'FC6'	0.000119492		'FC6'	0.00629225		'FC6'	0.00496335		'FC6'	0.0349765
'CP5'	0.000818609		'CP5'	0.0100995		'CP5'	0.000917726		'CP5'	0.0220629
'CP6'	0.00893205		'CP6'	0.0142594		'CP6'	-0.022388		'CP6'	0.0263787
'F1'	-0.00292914		'F1'	0.00482703		'F1'	9.6528e-05		'F1'	0.0326667
'F2'	0.00291831		'F2'	0.0107975		'F2'	-0.000442898		'F2'	0.0330349
'C1'	-0.00509275		'C1'	-0.00761101		'C1'	0.00223223		'C1'	0.0169075
'C2'	0.000477948		'C2'	0.00413742		'C2'	0.00899826		'C2'	0.0313725
'P1'	-0.00160445		'P1'	0.00209375		'P1'	-0.012155		'P1'	0.0218469
'P2'	0.00382898		'P2'	0.0052603		'P2'	0.000801092		'P2'	0.0155599
'AF3'	0.00454723		'AF3'	0.00666193		'AF3'	0.00172805		'AF3'	0.0352916
'AF4'	0.00863366		'AF4'	0.00887404		'AF4'	0.00295345		'AF4'	0.0213046
'FC3'	0.00144225		'FC3'	0.0048799		'FC3'	0.00505814		'FC3'	0.0363681
'FC4'	-0.00039916		'FC4'	0.0113823		'FC4'	0.000623607		'FC4'	0.0339266
'CP3'	-0.000775198		'CP3'	0.00383322		'CP3'	0.00235158		'CP3'	0.0201465
'CP4'	-0.000457666		'CP4'	-0.00120912		'CP4'	0.00718926		'CP4'	0.0412001
'PO3'	0.00520613		'PO3'	-0.00205298		'PO3'	-0.0101003		'PO3'	0.0125293
'PO4'	-0.00336218		'PO4'	-0.00042127		'PO4'	-0.00800925		'PO4'	0.0116464
'F5'	0.00252247		'F5'	-0.00165592		'F5'	-0.00501123		'F5'	0.041602
'F6'	0.00430432		'F6'	0.00708054		'F6'	0.012241		'F6'	0.0462572
'C5'	0.000814016		'C5'	0.0030807		'C5'	-0.016932		'C5'	0.0238412
'C6'	0.00408322		'C6'	0.00529757		'C6'	-0.0102542		'C6'	0.0415392
'P5'	0.0134097		'P5'	0.00466846		'P5'	0.0155212		'P5'	0.026251
'P6'	0.00705262		'P6'	0.00768686		'P6'	-0.00545701		'P6'	0.0143811
'AF7'	-0.00550374		'AF7'	-0.00315281		'AF7'	-0.00548109		'AF7'	0.0417414
'AF8'	0.00566295		'AF8'	0.0105003		'AF8'	0.0123212		'AF8'	0.0541166
'FT7'	-0.00476783		'FT7'	-0.000218716		'FT7'	-0.00608007		'FT7'	0.0313804
'FT8'	0.000777482		'FT8'	0.00861152		'FT8'	-0.00537783		'FT8'	0.0242033
'TP7'	0.00419056		'TP7'	0.0026944		'TP7'	-0.00614399		'TP7'	0.0273513
'TP8'	0.00376388		'TP8'	-0.00152111		'TP8'	-0.0158114		'TP8'	0.0301531
'PO7'	0.00506473		'PO7'	-0.00658722		'PO7'	-0.0059269		'PO7'	0.0259677
'PO8'	-0.000973282		'PO8'	0.000139366		'PO8'	-0.0111724		'PO8'	0.0131228
'FPz'	0.00472522		'FPz'	0.00906837		'FPz'	0.00201169		'FPz'	0.0127986
'CPz'	0.00126926		'CPz'	0.00518301		'CPz'	0.00680244		'CPz'	0.0103951
'POz'	-0.00055834		'POz'	-0.00331909		'POz'	-0.00352687		'POz'	0.0205989
'Oz'	0.00259435		'Oz'	-0.00221241		'Oz'	-0.010651		'Oz'	0.003162

## Sheet: Variance
	During stimulation (unawakening)			After stimulation (unawakening)			During stimulation (awakening)			After stimulation (awakening)
	PeEN			PeEN			PeEN			PeEN
'Fp1'	0.0084309		'Fp1'	0.010591		'Fp1'	0.0199541		'Fp1'	0.0451237
'Fp2'	0.0138254		'Fp2'	0.0126762		'Fp2'	0.0219665		'Fp2'	0.0529923
'F3'	0.0202771		'F3'	0.0167793		'F3'	0.0240542		'F3'	0.0498727
'F4'	0.0192411		'F4'	0.0125287		'F4'	0.0225686		'F4'	0.0438897
'C3'	0.0143814		'C3'	0.0159822		'C3'	0.0187334		'C3'	0.0504506
'C4'	0.0157872		'C4'	0.0252835		'C4'	0.0248917		'C4'	0.0406658
'P3'	0.0161959		'P3'	0.00953797		'P3'	0.0268099		'P3'	0.0234549
'P4'	0.0152722		'P4'	0.0119468		'P4'	0.0263038		'P4'	0.0425223
'O1'	0.0111932		'O1'	0.0503873		'O1'	0.022888		'O1'	0.04363
'O2'	0.0131157		'O2'	0.0133578		'O2'	0.0143007		'O2'	0.0335958
'F7'	0.0132384		'F7'	0.0198131		'F7'	0.0122691		'F7'	0.0718548
'F8'	0.0129729		'F8'	0.0136241		'F8'	0.0223371		'F8'	0.0213007
'T7'	0.00900845		'T7'	0.00956777		'T7'	0.0274023		'T7'	0.0408967
'T8'	0.015304		'T8'	0.0139083		'T8'	0.0342885		'T8'	0.0273741
'P7'	0.0152776		'P7'	0.0274767		'P7'	0.0252778		'P7'	0.0496476
'P8'	0.0121128		'P8'	0.0131203		'P8'	0.022871		'P8'	0.0394425
'Fz'	0.0153286		'Fz'	0.00897463		'Fz'	0.036965		'Fz'	0.0463912
'Cz'	0.0128975		'Cz'	0.0102265		'Cz'	0.030839		'Cz'	0.05079
'Pz'	0.0155254		'Pz'	0.0223695		'Pz'	0.0112522		'Pz'	0.0292553
'FC1'	0.0193206		'FC1'	0.010182		'FC1'	0.0345004		'FC1'	0.0207014
'FC2'	0.0168712		'FC2'	0.0141616		'FC2'	0.0289326		'FC2'	0.0361165
'CP1'	0.0156604		'CP1'	0.013363		'CP1'	0.0298885		'CP1'	0.0244096
'CP2'	0.0270112		'CP2'	0.0291523		'CP2'	0.0139419		'CP2'	0.0398762
'FC5'	0.0152117		'FC5'	0.0192663		'FC5'	0.0195509		'FC5'	0.0533874
'FC6'	0.0150659		'FC6'	0.0176357		'FC6'	0.0161117		'FC6'	0.0354935
'CP5'	0.0131356		'CP5'	0.0195571		'CP5'	0.0120897		'CP5'	0.0378641
'CP6'	0.0430288		'CP6'	0.0430995		'CP6'	0.0218982		'CP6'	0.0299877
'F1'	0.0135219		'F1'	0.0111663		'F1'	0.0411546		'F1'	0.0530369
'F2'	0.0183967		'F2'	0.01847		'F2'	0.0228039		'F2'	0.0388712
'C1'	0.0125336		'C1'	0.0211714		'C1'	0.0298657		'C1'	0.0446178
'C2'	0.0142362		'C2'	0.0208683		'C2'	0.0343329		'C2'	0.0512487
'P1'	0.00958796		'P1'	0.0169945		'P1'	0.0169934		'P1'	0.0392277
'P2'	0.0181285		'P2'	0.00614537		'P2'	0.0196448		'P2'	0.0352472
'AF3'	0.0198631		'AF3'	0.0100142		'AF3'	0.0163459		'AF3'	0.0467551
'AF4'	0.0143656		'AF4'	0.012814		'AF4'	0.0272526		'AF4'	0.0350076
'FC3'	0.0230209		'FC3'	0.0106693		'FC3'	0.0275308		'FC3'	0.0506719
'FC4'	0.012459		'FC4'	0.0090579		'FC4'	0.0264059		'FC4'	0.0606782
'CP3'	0.00586756		'CP3'	0.0111109		'CP3'	0.0257871		'CP3'	0.0357507
'CP4'	0.0150319		'CP4'	0.0112548		'CP4'	0.0170681		'CP4'	0.0438851
'PO3'	0.0140567		'PO3'	0.0281403		'PO3'	0.0139209		'PO3'	0.0183266
'PO4'	0.0235036		'PO4'	0.0127859		'PO4'	0.0187251		'PO4'	0.0314752
'F5'	0.0163849		'F5'	0.015764		'F5'	0.00736343		'F5'	0.0785471
'F6'	0.0132579		'F6'	0.017306		'F6'	0.020032		'F6'	0.0481762
'C5'	0.0161014		'C5'	0.0304666		'C5'	0.0231979		'C5'	0.0393477
'C6'	0.0117391		'C6'	0.0159412		'C6'	0.0424674		'C6'	0.0368308
'P5'	0.0129685		'P5'	0.0191547		'P5'	0.0292974		'P5'	0.0488043
'P6'	0.015878		'P6'	0.0121465		'P6'	0.0153565		'P6'	0.0372495
'AF7'	0.016992		'AF7'	0.0131499		'AF7'	0.0110532		'AF7'	0.0742985
'AF8'	0.0167018		'AF8'	0.0100331		'AF8'	0.0122985		'AF8'	0.0724712
'FT7'	0.0222631		'FT7'	0.00957699		'FT7'	0.0238847		'FT7'	0.0450478
'FT8'	0.0123302		'FT8'	0.0148732		'FT8'	0.0153116		'FT8'	0.0350049
'TP7'	0.0149041		'TP7'	0.014542		'TP7'	0.0269313		'TP7'	0.0453366
'TP8'	0.015475		'TP8'	0.0146739		'TP8'	0.0290998		'TP8'	0.0494823
'PO7'	0.0157433		'PO7'	0.0381379		'PO7'	0.0318294		'PO7'	0.0350782
'PO8'	0.0165061		'PO8'	0.0147684		'PO8'	0.026258		'PO8'	0.0412952
'FPz'	0.0154508		'FPz'	0.0144171		'FPz'	0.0132215		'FPz'	0.0333433
'CPz'	0.0188394		'CPz'	0.0245018		'CPz'	0.0134565		'CPz'	0.0310452
'POz'	0.00902517		'POz'	0.0201282		'POz'	0.0187103		'POz'	0.0351449
'Oz'	0.0136668		'Oz'	0.0205878		'Oz'	0.0181334		'Oz'	0.0347719

## Sheet: P value
During stimulation			After stimulation
	PeEN			PeEN
'Fp1'	0.351049		'Fp1'	0.299126
'Fp2'	0.757692		'Fp2'	0.680594
'F3'	0.680594		'F3'	0.351049
'F4'	0.918182		'F4'	0.0229021
'C3'	0.173776		'C3'	0.0311189
'C4'	0.837063		'C4'	0.606469
'P3'	0.680594		'P3'	0.0229021
'P4'	0.837063		'P4'	0.252273
'O1'	0.0417832		'O1'	0.469755
'O2'	0.536014		'O2'	0.351049
'F7'	0.918182		'F7'	0.0548951
'F8'	0.469755		'F8'	0.0311189
'T7'	0.173776		'T7'	0.918182
'T8'	0.21049		'T8'	0.114161
'P7'	0.114161		'P7'	1
'P8'	0.757692		'P8'	0.252273
'Fz'	0.757692		'Fz'	0.918182
'Cz'	0.536014		'Cz'	0.252273
'Pz'	0.680594		'Pz'	0.252273
'FC1'	0.469755		'FC1'	0.536014
'FC2'	0.918182		'FC2'	0.299126
'CP1'	0.469755		'CP1'	0.757692
'CP2'	0.351049		'CP2'	1
'FC5'	0.0311189		'FC5'	0.469755
'FC6'	0.680594		'FC6'	0.114161
'CP5'	1		'CP5'	1
'CP6'	0.0115385		'CP6'	0.299126
'F1'	1		'F1'	0.114161
'F2'	0.606469		'F2'	0.299126
'C1'	0.299126		'C1'	0.299126
'C2'	0.918182		'C2'	0.606469
'P1'	0.252273		'P1'	0.173776
'P2'	1		'P2'	0.918182
'AF3'	0.918182		'AF3'	0.536014
'AF4'	0.299126		'AF4'	0.606469
'FC3'	0.606469		'FC3'	0.114161
'FC4'	0.680594		'FC4'	0.299126
'CP3'	0.407867		'CP3'	0.469755
'CP4'	0.21049		'CP4'	0.0311189
'PO3'	0.0907343		'PO3'	0.407867
'PO4'	1		'PO4'	0.606469
'F5'	0.407867		'F5'	0.252273
'F6'	0.536014		'F6'	0.0417832
'C5'	0.173776		'C5'	0.680594
'C6'	0.918182		'C6'	0.0907343
'P5'	0.606469		'P5'	0.918182
'P6'	0.21049		'P6'	0.407867
'AF7'	0.918182		'AF7'	0.173776
'AF8'	0.407867		'AF8'	0.0711538
'FT7'	0.757692		'FT7'	0.21049
'FT8'	0.536014		'FT8'	0.536014
'TP7'	0.680594		'TP7'	0.680594
'TP8'	0.21049		'TP8'	0.252273
'PO7'	0.680594		'PO7'	0.21049
'PO8'	0.407867		'PO8'	0.606469
'FPz'	0.680594		'FPz'	0.680594
'CPz'	0.536014		'CPz'	0.757692
'POz'	0.918182		'POz'	0.141608
'Oz'	0.252273		'Oz'	0.469755
