# Supplementary material for: Comatose Patients After Cardiopulmonary Resuscitation: An Analysis Based on Quantitative Methods of EEG Reactivity
Source: Front Neurol. 2022 Jun 3;13:877406. doi: 10.3389/fneur.2022.877406 (PMC9205205; doi:10.3389/fneur.2022.877406)
Supplement: Supplementary file 2 [file Table_2.XLSX]

## Sheet: Mean value
	During stimulation (unawakening)							After stimulation (unawakening)							During stimulation (awakening)							After stimulation (awakening)
	delta	theta	alpha	beta	gamma			delta	theta	alpha	beta	gamma			delta	theta	alpha	beta	gamma			delta	theta	alpha	beta	gamma
'Fp1'	-0.057756	0.031308	0.0171026	0.00953409	0.00393397		'Fp1'	-0.0501072	-0.00578219	0.0119797	0.015399	0.0291919		'Fp1'	0.0223188	-0.00283564	-0.00901662	-0.0119714	-0.00219925		'Fp1'	-0.0335489	0.0172933	-0.00582868	0.0113048	0.0129701
'Fp2'	-0.0724975	0.0446293	0.0153006	0.00619449	0.0105969		'Fp2'	-0.0658034	-0.00246447	0.00877688	0.0214947	0.0350783		'Fp2'	0.0399553	-0.0354706	-0.00168969	-0.0105893	0.000148992		'Fp2'	0.0181406	-0.0481372	-0.0113656	0.00364232	0.0318828
'F3'	-0.0446104	0.0246847	0.00504689	0.00170677	0.0134628		'F3'	-0.0529913	0.00490413	0.00455108	0.0141132	0.0283625		'F3'	-0.0353204	0.0297794	-0.000936918	0.00274999	0.00464052		'F3'	-0.061765	0.0179531	-0.0234674	0.0266239	0.0433532
'F4'	-0.0197973	0.0462989	0.00432927	-0.0167407	-0.0106313		'F4'	-0.0470711	0.0138031	0.00894158	0.00850815	0.0147919		'F4'	-0.000236816	0.00660519	-0.00360649	-0.00400995	-0.000500242		'F4'	0.00834867	-0.0319442	-0.0111559	0.0115185	0.0138606
'C3'	-0.0437898	0.015272	0.0010686	0.0113381	0.0160048		'C3'	-0.0173572	-0.00321442	-0.00297658	0.0187992	0.00637157		'C3'	-0.0334897	0.0191486	0.00825019	-0.00324575	-0.00231093		'C3'	-0.0117291	-0.0035339	-0.0185312	0.00148029	0.0234681
'C4'	0.00863378	-0.00741041	-0.00972088	-0.00527049	0.0107029		'C4'	-0.0467128	-0.00508471	-0.00186075	0.00883442	0.0435799		'C4'	-0.0167222	0.017448	-0.00184285	-0.0031587	0.00340207		'C4'	-0.0202359	-0.0408825	-0.0101811	0.0233149	0.0475988
'P3'	0.00344896	0.0238685	-0.00365928	-0.0167	-0.00820695		'P3'	0.00402964	0.000859866	-0.0137857	-0.00719102	0.0207865		'P3'	0.0188605	-0.00365461	-0.00396642	-0.00934156	-0.00621316		'P3'	-0.00838223	-0.0089379	-0.00293425	0.00799797	0.0104664
'P4'	-0.0227501	0.025769	-0.0029507	-0.00630399	0.00774946		'P4'	-0.0184817	-0.0130882	0.001276	0.00560323	0.0225742		'P4'	0.0340132	-0.0248839	0.00133029	-0.00953197	-0.0078024		'P4'	0.0186672	-0.016202	-0.0136239	0.00246828	0.00621787
'O1'	-0.0252471	0.0254777	-0.0022793	-0.00804469	0.0151975		'O1'	-0.035898	0.00671181	-0.00520794	0.00504335	0.0336097		'O1'	-0.00201904	-0.00948578	0.00508084	-0.0081537	0.012928		'O1'	0.0123882	-0.0123277	-0.00989295	-0.00578163	0.0125414
'O2'	-0.0324223	0.0362009	0.0087629	-0.009591	0.00169483		'O2'	-0.0234267	-0.00339159	0.0134073	-4.40388e-05	0.0122305		'O2'	0.0143016	-0.0130327	0.00829604	-0.0123723	-0.00651933		'O2'	0.0186666	-0.0215982	-0.00869397	-0.00411965	0.00797059
'F7'	-0.0574944	0.0193223	0.014304	0.00279846	0.0223074		'F7'	-0.0694706	0.00585394	0.0132634	0.0191315	0.0354228		'F7'	-0.00847257	0.0381392	-0.013965	-0.0117211	-0.00565141		'F7'	-0.0401255	0.02224	-0.0137473	0.00774305	0.0231944
'F8'	-0.0549147	0.0403391	-0.00937622	0.00667287	0.0222724		'F8'	-0.0425161	0.00491554	-0.00768702	-0.00549123	0.0481803		'F8'	-0.024907	0.00290819	0.00389395	0.00460934	0.00656295		'F8'	-0.0316162	-0.0201001	-0.0066197	0.0209244	0.0302265
'T7'	-0.0321826	-0.000177558	-0.000943126	0.0118524	0.0219577		'T7'	-0.0278677	-0.00684913	0.00252859	0.00503076	0.0256234		'T7'	-0.0501962	0.0340896	-0.00348727	0.00661688	0.0127241		'T7'	-0.0278369	-0.0018589	9.84957e-05	0.0154164	0.0121095
'T8'	-0.0171038	0.00671804	-0.00856022	0.0124519	0.00849056		'T8'	-0.00631466	-0.00375923	-0.0121127	-0.00562076	0.0293369		'T8'	-0.0412959	0.0398669	0.00278915	-0.00743865	0.00208708		'T8'	-0.0107498	-0.0160035	-0.00824883	0.00565378	0.0272808
'P7'	-0.0470138	0.0323829	-0.00321471	0.00203254	0.0193633		'P7'	-0.0637645	0.0152095	-0.00572551	0.0154717	0.0472512		'P7'	-0.025593	0.00669366	0.00476398	0.00423959	0.00609177		'P7'	0.0547002	-0.046322	-0.0165156	-0.00343046	0.00503078
'P8'	-0.0488313	0.0321875	0.00539162	0.0136319	0.0029727		'P8'	-0.0333589	0.00344885	0.00328179	0.00347018	0.0274542		'P8'	-0.00955682	-0.000829729	0.00814412	-0.00450192	0.00125974		'P8'	0.0114325	-0.0349179	-0.00355358	0.00773601	0.0157426
'Fz'	0.0103504	0.0118019	-0.00581544	-0.0220324	0.00768131		'Fz'	-0.0020699	-0.0058003	-0.00321131	-0.00502871	0.018658		'Fz'	-0.00516484	0.00105556	0.00810049	-0.00255571	0.00117758		'Fz'	0.0168741	-0.0246533	-0.00977222	0.00786121	0.00944824
'Cz'	0.0335605	0.0131604	-0.0101833	-0.0185408	-0.0186273		'Cz'	0.019571	0.00974308	-0.00503396	-0.024642	0.00138802		'Cz'	-0.0286559	0.0244079	-0.000955765	0.000947583	-0.00126644		'Cz'	0.0201905	-0.0247617	-0.017751	0.0046153	0.0124636
'Pz'	-0.0176	0.0106541	-0.001088	0.00403522	0.00128319		'Pz'	-0.0134191	-0.00467124	0.00391665	-0.000380999	0.0155641		'Pz'	-0.00535863	0.0117091	-0.00465987	-0.00459234	-0.00246844		'Pz'	-0.0262612	-0.0159075	-0.00407807	0.0216061	0.021157
'FC1'	0.0183481	0.0140463	-0.00523269	-0.0159883	-0.0105228		'FC1'	-0.0239783	0.0258659	0.0048238	-0.00320299	0.00038016		'FC1'	-0.0514966	0.0292901	0.0111462	0.00405359	0.00287494		'FC1'	-0.0571598	-0.0150484	-0.0148274	0.0301826	0.0544313
'FC2'	0.0425019	0.0180259	-0.0169832	-0.0218433	-0.020875		'FC2'	-0.0354874	0.0352642	-0.000736716	0.00883087	-0.00239103		'FC2'	-0.0498031	0.0288127	0.00761829	0.00945555	0.00250114		'FC2'	-0.0222418	-0.00230541	0.00188587	0.00791543	0.0105101
'CP1'	-0.00102271	0.0114405	-0.00637385	-0.00635784	-0.00231584		'CP1'	0.0263887	-0.0150032	0.000975223	-0.0143977	-0.000428065		'CP1'	-0.0173434	0.0235107	-0.00318286	-0.00451514	-0.00587343		'CP1'	0.038356	-0.0297536	-0.0171013	-0.00442387	0.00549004
'CP2'	-0.0573379	0.0122847	0.00237597	0.020936	0.0197031		'CP2'	-0.0434141	-0.014844	0.00728949	0.0237904	0.0276416		'CP2'	0.0274133	-0.00674285	-0.0125645	-0.0101253	-0.000192091		'CP2'	0.0417815	-0.0304116	-0.0259912	0.000421266	0.0120109
'FC5'	-0.0955645	0.0356484	0.0214292	0.0207608	0.0195178		'FC5'	-0.08782	0.0101799	0.0216861	0.0360648	0.0212549		'FC5'	-0.0682979	0.0747289	-0.00273443	0.000602565	0.00126039		'FC5'	-0.0573103	0.0154885	-0.0125961	0.0194728	0.0353203
'FC6'	-0.0255091	0.0299641	-0.0109342	-0.00295963	0.0135239		'FC6'	-0.0455531	-0.00861966	-0.00710211	0.00670051	0.0536228		'FC6'	-0.0331146	0.0155625	0.00312712	-0.000499345	0.00555975		'FC6'	-0.0331499	-0.0267764	-0.00775618	0.0206179	0.0367063
'CP5'	-0.0587328	0.0313899	0.00653734	0.00583717	0.0184374		'CP5'	-0.00373921	-0.00659082	-0.013857	-0.00118411	0.0214309		'CP5'	-0.00417526	0.010798	-0.00530531	-0.00974404	0.00327089		'CP5'	0.00956203	-0.0153446	-0.00471039	-0.000150094	0.00836998
'CP6'	-0.0669893	0.0166269	0.0144501	0.0160336	0.0237683		'CP6'	-0.0591242	-0.00608553	0.00632053	0.0270519	0.0343846		'CP6'	-0.0524323	0.0407475	0.00521995	0.00188931	0.00182425		'CP6'	-0.0183881	-0.0117402	-0.00942672	0.017035	0.0208385
'F1'	0.0123795	0.017939	0.00228915	-0.0189042	-0.0133071		'F1'	-0.063396	0.0146534	0.0194232	0.0109642	0.0177595		'F1'	-0.0171473	0.0140977	0.00500701	-0.00468485	0.00220261		'F1'	-0.0225494	-0.0108859	-0.0114831	0.0183094	0.0296115
'F2'	0.00743329	0.0214991	0.000253519	-0.0198237	-0.0084737		'F2'	-0.0369124	0.0128399	0.00822206	0.00564274	0.0119516		'F2'	-0.0162207	0.00642551	0.00239096	0.00181236	0.00951487		'F2'	0.0294927	-0.0282213	-0.0141436	0.00303435	0.00565311
'C1'	-0.00227386	0.0126718	-0.00787614	-0.00255195	-0.000855535		'C1'	0.0143005	0.000925582	-0.00985733	-0.012549	0.00714495		'C1'	-0.0217814	0.0177588	-0.000423817	-0.000635683	-0.00331803		'C1'	-0.00806545	-0.0128794	-0.0142527	0.00621189	0.0268736
'C2'	0.0511554	0.00661508	-0.0174825	-0.0196521	-0.0213565		'C2'	0.0154239	0.00279026	-0.00565828	-0.0192295	0.00648776		'C2'	-0.0238488	0.0298463	-0.00315466	-0.00325251	-0.00087299		'C2'	0.0256404	-0.024348	-0.0124911	0.00332754	0.00536313
'P1'	-0.00329522	0.0292905	0.00217444	-0.0156924	-0.0132884		'P1'	0.01741	-0.0108862	0.000695771	-0.019637	0.0126266		'P1'	-0.0430348	0.0321499	0.00721553	-0.00154814	0.00479861		'P1'	-0.0048802	-0.0238974	-3.45857e-06	0.00800227	0.0172634
'P2'	0.0229554	0.0138323	-0.00537137	-0.0104256	-0.0218676		'P2'	0.0307919	-0.00694836	-0.000659938	-0.0253276	0.000662913		'P2'	0.00436122	-0.00729246	-0.000134733	0.00386721	-0.00419203		'P2'	0.0465168	-0.0343791	-0.0128556	-0.00247471	0.000972769
'AF3'	-0.046067	0.0256903	0.0149349	-0.00246218	0.0103064		'AF3'	-0.0747159	-0.00415651	0.0169847	0.0173384	0.0456591		'AF3'	-0.000517488	-0.000239216	-0.00181422	-0.00093075	0.00217806		'AF3'	-0.0259058	0.00854927	-0.00201317	0.0127996	0.013243
'AF4'	-0.0362892	0.0494882	0.00648599	-0.00616135	-0.0104464		'AF4'	-0.0479147	-0.00180347	0.00876018	0.0177461	0.0202243		'AF4'	0.0377354	-0.0227722	-0.00351003	-0.0118927	-0.00670566		'AF4'	0.0298216	-0.0396553	-0.010108	-0.00531151	0.0155467
'FC3'	-0.0397476	0.017772	0.003606	0.00505468	0.0139299		'FC3'	-0.032905	0.0216951	0.000878544	-0.00269756	0.0152545		'FC3'	-0.0636673	0.0563085	0.0038904	-0.000259413	0.00178687		'FC3'	-0.0398764	0.0158288	-0.0207625	0.0112698	0.0363186
'FC4'	-0.00625265	0.0212915	-0.00249245	-0.0119626	-0.000274975		'FC4'	-0.0871513	0.0163485	0.0131806	0.0233971	0.0366321		'FC4'	-0.0249248	0.0282788	-0.00711273	-0.00629973	0.00321388		'FC4'	-0.00624421	-0.0257595	-0.008657	0.00702352	0.0239987
'CP3'	0.00234703	0.0173237	-0.0103803	-0.0201362	0.00755838		'CP3'	-0.0107085	-0.0133383	0.00141377	-0.00990995	0.0284768		'CP3'	0.0251791	-0.0130149	-0.00383742	-0.0143707	-0.00545492		'CP3'	0.0102563	-0.0289107	-0.00868697	0.00233202	0.0186717
'CP4'	-0.0338067	0.00785646	0.0112324	0.0109298	0.00450918		'CP4'	-0.0810852	-0.00236317	0.0140958	0.0344663	0.0366184		'CP4'	-0.00545356	0.0119647	-0.00815591	0.000399352	0.000560559		'CP4'	0.0302612	-0.0347381	-0.0184613	0.00762767	0.0148036
'PO3'	-0.0404616	0.0372102	0.00440843	-0.00764234	0.0130481		'PO3'	-0.029123	0.0184018	-0.00452548	-0.00105557	0.0246673		'PO3'	-0.0196058	0.0055338	-0.000684017	0.00121722	0.00976843		'PO3'	0.00199845	-0.0231911	-0.012136	0.0101435	0.0172479
'PO4'	-0.0254939	0.0260207	0.00633832	-0.00467951	0.00167968		'PO4'	-0.0387762	-0.00675178	0.0170588	0.00688338	0.0212515		'PO4'	-0.0137412	-0.00112563	0.015351	-0.00343972	0.00082729		'PO4'	-0.00547628	-0.0221747	-0.00392743	0.00628146	0.0161499
'F5'	-0.0865121	0.0349715	0.0122007	0.0173529	0.0244296		'F5'	-0.0650238	0.0038658	0.00648007	0.0236134	0.0330915		'F5'	-0.0343112	0.0569972	-0.00934378	-0.00890418	-0.00102664		'F5'	-0.0606945	0.0263286	-0.0141128	0.0214366	0.0308863
'F6'	-0.0302235	0.0350358	-0.00415954	-0.00530176	0.0081678		'F6'	-0.0697439	-0.00716694	0.00229571	0.0211838	0.0504801		'F6'	-0.0538728	0.00888384	0.00766774	0.0141207	0.0171219		'F6'	-0.0205897	-0.023858	-0.00667017	0.0146172	0.0271015
'C5'	-0.0968206	0.0430216	0.0144241	0.0236227	0.0207334		'C5'	-0.0446356	0.00533111	0.0105631	0.0186344	0.0169499		'C5'	-0.0475021	0.0409661	0.00538885	0.000180001	-0.000696958		'C5'	-0.0339412	-0.00303201	-0.00269789	0.0144709	0.0217492
'C6'	-0.0110332	0.00935263	-0.0121159	-0.00162024	0.0133945		'C6'	-0.0513321	-0.00975083	-0.00263651	0.0241973	0.0374653		'C6'	-0.0403534	0.0361087	0.00121619	-0.00183837	0.00146679		'C6'	-0.0694542	-0.0159577	-0.0140852	0.033687	0.0628702
'P5'	-0.041741	0.0306461	0.000957926	-0.000756983	0.0126527		'P5'	-0.0512386	0.0193131	-0.00393706	0.0102642	0.032918		'P5'	-0.00627562	-0.000363171	-0.000966827	-0.00387921	0.00518733		'P5'	0.0585469	-0.0396418	-0.0140392	-0.00753396	-0.00543266
'P6'	-0.0690833	0.0324534	0.0177971	0.0183207	0.00662902		'P6'	-0.0835965	0.00933844	0.0206288	0.027562	0.0313201		'P6'	0.00121718	-0.0017305	0.00587645	-0.00673958	-0.00188577		'P6'	-0.00521468	-0.0124162	-0.00659787	0.00443737	0.017076
'AF7'	-0.0331539	0.0148872	0.0146651	0.0038476	0.00222865		'AF7'	-0.0583056	-0.00104066	0.0111728	0.0231384	0.0276762		'AF7'	-0.00878728	0.0378923	-0.011493	-0.0138293	-0.00433326		'AF7'	-0.0220276	0.0319216	-0.0111595	-0.00143181	0.00645332
'AF8'	-0.0880522	0.0378035	0.011479	0.0238859	0.0212754		'AF8'	-0.0608737	-0.00609091	0.00242752	0.0197413	0.0421879		'AF8'	0.0115477	-0.0196172	-0.00268317	-0.0039486	0.00693195		'AF8'	-0.0166705	-0.0368717	-0.0096357	0.0162601	0.0390106
'FT7'	-0.064638	0.00811239	0.0127953	0.0178557	0.0259739		'FT7'	-0.0770395	0.00759304	0.0136299	0.022624	0.0348828		'FT7'	-0.0819246	0.0668759	-0.00254853	0.00778318	0.0139417		'FT7'	0.0131503	-9.26732e-05	-0.0104851	-0.00986268	0.00556403
'FT8'	-0.0189813	0.0154618	-0.0100305	-0.00304194	0.0179318		'FT8'	-0.0231022	-0.00214213	-0.00766072	-0.00729378	0.0387059		'FT8'	-0.0610196	0.0429541	0.0104803	-0.00317387	0.00722129		'FT8'	0.0097964	-0.0223696	-0.00552622	-0.00192261	0.0135167
'TP7'	-0.0532372	0.0109839	-0.000625032	0.0185024	0.0255318		'TP7'	-0.0191283	-0.00544741	-0.0116001	0.00199118	0.0301735		'TP7'	0.0169111	0.000196657	-0.0108105	-0.012769	-0.000368235		'TP7'	0.0698211	-0.0475765	-0.0161128	-0.014799	0.0015928
'TP8'	-0.0274983	0.010567	0.00414967	0.0141172	-0.00110909		'TP8'	-0.0254626	0.00775463	1.58917e-05	-0.00208548	0.0239508		'TP8'	-0.0425994	0.0348208	0.00617361	-0.00383302	-0.000916262		'TP8'	-0.020472	-0.0207039	-0.00777788	0.0163483	0.0287171
'PO7'	-0.0357605	0.0322567	-0.00580496	-0.00175204	0.0151197		'PO7'	-0.0421169	0.0180151	-0.00972558	0.00578458	0.0354014		'PO7'	-0.0198915	-0.00352729	0.00880743	0.00306305	0.00716706		'PO7'	0.0524275	-0.043401	-0.0180212	-0.00643512	0.00866522
'PO8'	-0.0292579	0.0229741	0.00646888	0.00698653	-0.00143526		'PO8'	-0.0290133	-0.00657624	0.00197016	0.0104716	0.0250562		'PO8'	-0.0367907	0.00846159	0.0175107	0.00210407	0.00329233		'PO8'	-0.0164955	-0.0174955	-0.00264234	0.0121742	0.0179829
'FPz'	-0.0703675	0.0363496	0.0241381	0.0162343	-0.00258044		'FPz'	-0.0619447	-0.00868006	0.0151294	0.0233706	0.0305951		'FPz'	0.0483169	-0.0256217	-0.00690427	-0.00911188	-0.00990358		'FPz'	0.0131961	-0.0297186	-0.0158201	0.00759887	0.0225306
'CPz'	0.00208104	0.00393363	-0.0145304	0.00758365	-0.00418042		'CPz'	0.0194098	-0.0161216	-0.00180554	-0.0127842	0.00804159		'CPz'	-0.00498314	0.000404664	-0.00315583	0.00188087	0.000305766		'CPz'	0.0284136	-0.0334552	-0.0139898	0.00477155	0.00606664
'POz'	-0.0385518	0.0452747	0.00494156	-0.00666604	-0.00174452		'POz'	-0.0157553	0.0137265	-0.00230386	0.000530013	0.0100683		'POz'	-0.00438679	0.00389658	0.00256369	-0.00579522	0.00314805		'POz'	0.0298906	-0.0340049	-0.00760376	-0.006284	0.00880778
'Oz'	-0.0456957	0.0337446	0.0123994	-0.00383487	0.00750366		'Oz'	-0.0229141	-0.00339408	0.00329965	0.00483595	0.0185239		'Oz'	-0.00289663	-0.0119011	0.006212	-0.00272305	0.00844106		'Oz'	0.0212756	-0.0304526	-0.00716664	-0.00379602	0.0142167

## Sheet: Variance
	During simulation (unawakening)							After stimulatiion (unawakeing)							During stimulation (awakening)							After stimulation (awakening)
	delta	theta	alpha	beta	gamma			delta	theta	alpha	beta	gamma			delta	theta	alpha	beta	gamma			delta	theta	alpha	beta	gamma
'Fp1'	0.110998	0.0654068	0.0347832	0.0469824	0.0586168		'Fp1'	0.124511	0.0323823	0.026192	0.0627924	0.048923		'Fp1'	0.0586181	0.0515873	0.0122266	0.0167641	0.0131529		'Fp1'	0.0987503	0.069126	0.0135836	0.0274788	0.0255559
'Fp2'	0.0716307	0.0731658	0.0126045	0.0389267	0.0246591		'Fp2'	0.0849717	0.0263435	0.0255111	0.04603	0.0361174		'Fp2'	0.1038	0.0738015	0.0253372	0.0236001	0.00794365		'Fp2'	0.101374	0.0836807	0.0203482	0.0119455	0.0602022
'F3'	0.0855431	0.0490776	0.0303024	0.0335634	0.0245976		'F3'	0.108149	0.0378887	0.0230523	0.0625159	0.0447172		'F3'	0.0719702	0.0545924	0.0181893	0.0189947	0.0150879		'F3'	0.172515	0.0889132	0.025961	0.066752	0.109807
'F4'	0.108699	0.053785	0.01556	0.0313763	0.0684899		'F4'	0.122954	0.0452885	0.019192	0.0362174	0.0654977		'F4'	0.0799236	0.0596953	0.017904	0.0217544	0.00891395		'F4'	0.108224	0.0522175	0.0312576	0.0264682	0.0343171
'C3'	0.165197	0.0612498	0.0437107	0.0556236	0.0507926		'C3'	0.115516	0.0680397	0.0279433	0.0501274	0.0325275		'C3'	0.0421225	0.0371624	uring	0.0208609	0.00805093		'C3'	0.10385	0.0920606	0.02074	0.0154514	0.0614951
'C4'	0.0853219	0.0498027	0.0192104	0.0224603	0.024932		'C4'	0.134039	0.0432218	0.0242064	0.0589898	0.0767952		'C4'	0.0945692	0.069113	0.0183382	0.0186262	0.00654253		'C4'	0.236294	0.0905538	0.0193078	0.0631851	0.126462
'P3'	0.0790647	0.0393064	0.0278149	0.0316312	0.0222969		'P3'	0.0834045	0.0564116	0.0290445	0.0278441	0.0364741		'P3'	0.0325083	0.0239924	0.0145614	0.0200078	0.00979079		'P3'	0.116978	0.0708722	0.0277787	0.0262125	0.0346934
'P4'	0.13051	0.0397781	0.0316229	0.0621879	0.0510942		'P4'	0.194076	0.0425991	0.0426939	0.081317	0.0762887		'P4'	0.0842136	0.06153	0.0226166	0.0282679	0.0222976		'P4'	0.0992585	0.0776499	0.0144572	0.0242629	0.0232682
'O1'	0.0878123	0.0304817	0.0249849	0.027909	0.0520841		'O1'	0.10666	0.0426254	0.0229991	0.0491283	0.0451914		'O1'	0.076978	0.0501684	0.0226842	0.0262789	0.0340862		'O1'	0.0747278	0.0616413	0.0157625	0.0246991	0.0265027
'O2'	0.0887592	0.0517167	0.0149516	0.0299059	0.0214859		'O2'	0.124466	0.0339584	0.0226704	0.053217	0.0454119		'O2'	0.0919853	0.0660584	0.0233537	0.0306319	0.0157321		'O2'	0.0944063	0.0847383	0.010936	0.0145135	0.0204812
'F7'	0.125871	0.0342799	0.0304891	0.0424685	0.0423846		'F7'	0.144528	0.0447235	0.0264882	0.0710471	0.0626942		'F7'	0.0948317	0.0817562	0.015469	0.023489	0.0150255		'F7'	0.138319	0.0808586	0.013219	0.031304	0.0789943
'F8'	0.0891551	0.0475739	0.035684	0.0382044	0.0502953		'F8'	0.1257	0.0223306	0.0216645	0.0556871	0.0830031		'F8'	0.10751	0.0561099	0.0291756	0.0274659	0.00902324		'F8'	0.175471	0.0722978	0.0288083	0.0575844	0.0620128
'T7'	0.191967	0.0561292	0.0369696	0.0585532	0.0634841		'T7'	0.14121	0.0305053	0.0350498	0.0632591	0.0516549		'T7'	0.121652	0.095733	0.0288108	0.0267777	0.0233024		'T7'	0.131319	0.0857627	0.0263911	0.0344839	0.0349133
'T8'	0.145182	0.0239038	0.0386146	0.0479529	0.0725733		'T8'	0.173669	0.028862	0.0293585	0.0639517	0.081824		'T8'	0.0763914	0.0638175	0.0103448	0.0165979	0.0115115		'T8'	0.119191	0.0593721	0.0227992	0.03122	0.0596149
'P7'	0.0694177	0.0643856	0.0308136	0.026217	0.0264503		'P7'	0.113346	0.0699886	0.022382	0.0568542	0.0656325		'P7'	0.0834004	0.0438262	0.0266973	0.0201108	0.0143245		'P7'	0.110323	0.0824033	0.0203696	0.0165473	0.0180868
'P8'	0.109906	0.0397887	0.0220883	0.0442514	0.0545454		'P8'	0.157393	0.025973	0.0243133	0.0544656	0.080956		'P8'	0.0889959	0.0823624	0.0148472	0.0156921	0.00496242		'P8'	0.110044	0.104528	0.0149824	0.0304825	0.0304515
'Fz'	0.0594785	0.0502561	0.0223886	0.0237549	0.0158217		'Fz'	0.149861	0.069077	0.0349426	0.0448635	0.0282116		'Fz'	0.0886895	0.0744044	0.0308518	0.0244451	0.00801684		'Fz'	0.110141	0.0835076	0.0197399	0.0220494	0.0181802
'Cz'	0.138525	0.0482285	0.03679	0.0432197	0.0459993		'Cz'	0.0995348	0.0425771	0.0188311	0.0546658	0.0231925		'Cz'	0.108009	0.0717283	0.0277945	0.0287225	0.0102719		'Cz'	0.1276	0.0711453	0.0236302	0.046325	0.0370715
'Pz'	0.0503802	0.0275316	0.0201896	0.0233816	0.0160497		'Pz'	0.0666287	0.0337275	0.022088	0.0223209	0.0364972		'Pz'	0.117082	0.0820519	0.0320152	0.018658	0.0074138		'Pz'	0.159046	0.072024	0.0205551	0.0455666	0.0529736
'FC1'	0.113074	0.068684	0.0210454	0.0576898	0.0450399		'FC1'	0.104513	0.0814906	0.0165456	0.0349037	0.0180969		'FC1'	0.0781434	0.0480963	0.023036	0.0281461	0.00982337		'FC1'	0.244056	0.0784315	0.0198355	0.0937759	0.133696
'FC2'	0.112774	0.0414765	0.0236489	0.03908	0.0588531		'FC2'	0.144484	0.0669781	0.0298202	0.0486642	0.0463578		'FC2'	0.112497	0.0794243	0.0217104	0.0183316	0.0128796		'FC2'	0.102484	0.0718543	0.0208012	0.0230201	0.018378
'CP1'	0.0844777	0.0391553	0.0219628	0.0367527	0.027307		'CP1'	0.0796072	0.042454	0.0158895	0.0370926	0.02144		'CP1'	0.101775	0.049938	0.053292	0.0129821	0.0154844		'CP1'	0.111421	0.062382	0.0435259	0.0141395	0.0372163
'CP2'	0.107802	0.041186	0.02905	0.0330042	0.04302		'CP2'	0.137957	0.0351583	0.0324829	0.054143	0.0521303		'CP2'	0.0747442	0.0389868	0.0345706	0.0213508	0.0160962		'CP2'	0.0988335	0.0747822	0.0211622	0.0165783	0.050153
'FC5'	0.139442	0.0612483	0.0305427	0.0420202	0.0400198		'FC5'	0.141535	0.0460781	0.0169172	0.0522119	0.0506693		'FC5'	0.1368	0.128893	0.0149885	0.0103652	0.00928554		'FC5'	0.164459	0.0744869	0.0168804	0.0541322	0.0947474
'FC6'	0.134591	0.0388602	0.0316781	0.0359979	0.0717545		'FC6'	0.173585	0.0339176	0.0122041	0.0734155	0.0824095		'FC6'	0.0913776	0.0518331	0.0241531	0.019318	0.0131995		'FC6'	0.160468	0.0491286	0.0285622	0.0417854	0.0881988
'CP5'	0.13006	0.0530164	0.0244658	0.044417	0.0396915		'CP5'	0.0961111	0.018606	0.0271953	0.0429017	0.0314597		'CP5'	0.0966858	0.0759903	0.0176114	0.0174989	0.0122185		'CP5'	0.0949578	0.0815229	0.0191567	0.0127914	0.0125675
'CP6'	0.118356	0.0364493	0.0274516	0.049475	0.041977		'CP6'	0.145312	0.0395531	0.0262736	0.0568424	0.0589395		'CP6'	0.0875224	0.0761134	0.0119433	0.0174	0.0044678		'CP6'	0.0910549	0.051894	0.0203129	0.0287592	0.0439874
'F1'	0.111438	0.0553025	0.0330008	0.0348517	0.0329897		'F1'	0.129351	0.0461378	0.0439661	0.0646684	0.0367517		'F1'	0.0956468	0.0801106	0.0256864	0.0297182	0.00983157		'F1'	0.111366	0.0847044	0.0155037	0.0405284	0.0613217
'F2'	0.05866	0.0438161	0.0136118	0.0284793	0.0392562		'F2'	0.0983817	0.0478316	0.0183269	0.0432881	0.0307016		'F2'	0.0991281	0.0727596	0.0240989	0.0168955	0.0247854		'F2'	0.0791598	0.0681353	0.0237567	0.0117083	0.0100866
'C1'	0.136499	0.0458952	0.0311021	0.0444066	0.0405701		'C1'	0.0826877	0.0460664	0.0230032	0.0429123	0.0273753		'C1'	0.0728927	0.0622919	0.0234273	0.0221384	0.0114095		'C1'	0.152076	0.0716533	0.0369254	0.0494252	0.0715205
'C2'	0.117913	0.0433065	0.0326987	0.041859	0.036085		'C2'	0.0957361	0.0292135	0.0215353	0.0660692	0.0432527		'C2'	0.141185	0.0976998	0.0247115	0.0309349	0.0102937		'C2'	0.0893387	0.0664387	0.0170932	0.0202709	0.00825495
'P1'	0.0851163	0.0357747	0.0361856	0.0372455	0.0298458		'P1'	0.0757545	0.0286288	0.0151557	0.0442866	0.0309129		'P1'	0.107392	0.0604661	0.0332945	0.0148583	0.0246302		'P1'	0.135388	0.0711001	0.0280081	0.0259663	0.0483515
'P2'	0.121906	0.0464189	0.0310105	0.04587	0.0460303		'P2'	0.177602	0.031141	0.0306825	0.0891298	0.0639188		'P2'	0.0708537	0.0563714	0.0187755	0.0129987	0.0105949		'P2'	0.095622	0.0850313	0.0111297	0.0256567	0.0175953
'AF3'	0.0720664	0.0565186	0.0338223	0.0242354	0.0191404		'AF3'	0.115582	0.0311716	0.02402	0.0503819	0.0591841		'AF3'	0.072544	0.062588	0.0173449	0.0159413	0.00861523		'AF3'	0.0834357	0.0654168	0.0117456	0.0193214	0.0213599
'AF4'	0.0777391	0.0683466	0.00803917	0.0164921	0.0345218		'AF4'	0.105618	0.0261392	0.0199946	0.0482593	0.0436062		'AF4'	0.0726826	0.0656971	0.0172135	0.0269203	0.0105264		'AF4'	0.0781804	0.0501553	0.0208118	0.0207412	0.0450792
'FC3'	0.168324	0.0456351	0.0455206	0.0618017	0.0732215		'FC3'	0.0962854	0.0640122	0.035442	0.0481815	0.032409		'FC3'	0.0879531	0.0804414	0.0147335	0.0115803	0.00433578		'FC3'	0.165988	0.107804	0.0237347	0.0493794	0.106747
'FC4'	0.0684664	0.0402973	0.0208174	0.0280881	0.0447787		'FC4'	0.118801	0.0407123	0.0245404	0.0490303	0.0487725		'FC4'	0.110413	0.0784389	0.0212502	0.0172889	0.00379651		'FC4'	0.138052	0.0695134	0.027254	0.036782	0.0668798
'CP3'	0.143667	0.0506279	0.0438308	0.0557356	0.0307828		'CP3'	0.109246	0.0355709	0.0341027	0.0473238	0.0502613		'CP3'	0.0698499	0.0455435	0.0180825	0.0381558	0.00918088		'CP3'	0.102331	0.092258	0.0204702	0.0192177	0.0390255
'CP4'	0.100235	0.0323809	0.0250473	0.0319009	0.0426661		'CP4'	0.137121	0.0457753	0.0219411	0.05541	0.0661661		'CP4'	0.0842172	0.0766685	0.011221	0.0165134	0.00464166		'CP4'	0.108054	0.0579137	0.0166303	0.0342947	0.0439304
'PO3'	0.0798388	0.059495	0.024933	0.0339244	0.0338503		'PO3'	0.0895364	0.0689453	0.0233681	0.039948	0.0301782		'PO3'	0.0791086	0.041909	0.0220064	0.0167361	0.028537		'PO3'	0.134673	0.0508061	0.0205996	0.0445698	0.0534977
'PO4'	0.123197	0.0691526	0.0226574	0.0430559	0.031876		'PO4'	0.128519	0.0276392	0.0189895	0.0565618	0.0616297		'PO4'	0.0487675	0.0650142	0.0270456	0.0136535	0.00602675		'PO4'	0.122535	0.0795592	0.0195358	0.0343449	0.0402464
'F5'	0.0985639	0.0398781	0.0397015	0.0338598	0.0364795		'F5'	0.140816	0.0451362	0.0211837	0.0640735	0.0598706		'F5'	0.100101	0.0920439	0.00944116	0.0183914	0.00373048		'F5'	0.127262	0.0793527	0.0134887	0.0490093	0.0790318
'F6'	0.163345	0.0710838	0.0301427	0.0526382	0.062829		'F6'	0.157391	0.040079	0.0178223	0.0606513	0.0710471		'F6'	0.0651382	0.028804	0.0208042	0.0169907	0.0310577		'F6'	0.115636	0.0485966	0.0197278	0.0205794	0.0599495
'C5'	0.152835	0.0656279	0.0248203	0.0545641	0.0462276		'C5'	0.119518	0.0603568	0.0354035	0.0436377	0.0459506		'C5'	0.0912123	0.064212	0.0204575	0.0207992	0.0162684		'C5'	0.124472	0.0791945	0.0219396	0.0253446	0.0593964
'C6'	0.141364	0.0253125	0.035386	0.0509173	0.0651728		'C6'	0.158163	0.0373966	0.0197114	0.0658264	0.087963		'C6'	0.042006	0.0351279	0.0128891	0.00916479	0.00665309		'C6'	0.241526	0.0572455	0.0227026	0.0743176	0.158147
'P5'	0.0467231	0.0311414	0.0133692	0.0277716	0.0218815		'P5'	0.0806944	0.0559061	0.0252425	0.0340958	0.0439176		'P5'	0.0465457	0.0368862	0.0120801	0.0287689	0.00548742		'P5'	0.068211	0.0572332	0.0179368	0.0114632	0.0115626
'P6'	0.139751	0.0560589	0.0289785	0.0541467	0.055697		'P6'	0.157901	0.0295367	0.0172292	0.0650512	0.0783808		'P6'	0.0875764	0.0754173	0.02187	0.0237351	0.00814589		'P6'	0.0958193	0.0832806	0.0178988	0.0200314	0.0388678
'AF7'	0.0936021	0.034383	0.0396114	0.025291	0.0492429		'AF7'	0.11295	0.0380872	0.0266802	0.0474424	0.0542115		'AF7'	0.103435	0.0737713	0.0111431	0.0314641	0.0186064		'AF7'	0.111695	0.0847342	0.0118994	0.0261574	0.0266236
'AF8'	0.0537967	0.0712485	0.0143638	0.0332026	0.0418852		'AF8'	0.11135	0.0353423	0.0254216	0.0473424	0.0693207		'AF8'	0.09305	0.0562491	0.0267881	0.0206405	0.0128586		'AF8'	0.160362	0.0628362	0.027217	0.0376665	0.0835214
'FT7'	0.177503	0.0624494	0.032572	0.0452346	0.0646825		'FT7'	0.126752	0.0394441	0.0282727	0.0507204	0.0488169		'FT7'	0.11198	0.111135	0.0256764	0.0198643	0.023033		'FT7'	0.16993	0.0780271	0.0215012	0.0636649	0.0736463
'FT8'	0.119748	0.033917	0.0399548	0.0309055	0.0658754		'FT8'	0.154868	0.0360186	0.0253284	0.0647526	0.0815885		'FT8'	0.10421	0.0728649	0.0241415	0.0230653	0.013449		'FT8'	0.124591	0.0600623	0.0291376	0.034938	0.0280844
'TP7'	0.115723	0.0280443	0.0236141	0.0400093	0.0469192		'TP7'	0.122932	0.0172403	0.027704	0.0667852	0.0520034		'TP7'	0.112973	0.0603147	0.0254134	0.0335153	0.0227476		'TP7'	0.159024	0.0851634	0.0313841	0.0553048	0.0323951
'TP8'	0.131246	0.0320683	0.0248759	0.0532457	0.0647844		'TP8'	0.143769	0.0169982	0.0270208	0.0426052	0.0723285		'TP8'	0.0864344	0.0871245	0.00793921	0.0168086	0.00454208		'TP8'	0.125818	0.0748233	0.0188775	0.0402695	0.0554386
'PO7'	0.0912053	0.0623054	0.0243189	0.0331802	0.0523363		'PO7'	0.101743	0.070471	0.0210647	0.0405831	0.0678055		'PO7'	0.08439	0.0441804	0.028433	0.0250157	0.0147551		'PO7'	0.0850146	0.0552553	0.0200513	0.0183413	0.0201254
'PO8'	0.112375	0.0276065	0.0210915	0.0452136	0.0526294		'PO8'	0.169351	0.0357932	0.0257614	0.0653856	0.0812035		'PO8'	0.070149	0.0660442	0.0246075	0.0047542	0.00536545		'PO8'	0.0919495	0.0847329	0.0147768	0.0317568	0.0359363
'FPz'	0.114208	0.0720624	0.0241259	0.0398206	0.0511254		'FPz'	0.11058	0.0302424	0.0254935	0.0542837	0.0409993		'FPz'	0.0900457	0.0659213	0.024779	0.0173771	0.0176887		'FPz'	0.114337	0.0794111	0.0251393	0.0285468	0.0487172
'CPz'	0.086519	0.0405997	0.0349669	0.0354373	0.0223469		'CPz'	0.0808045	0.0396445	0.0179884	0.0386023	0.0214612		'CPz'	0.11809	0.0703518	0.040902	0.0183551	0.00963632		'CPz'	0.113807	0.0598685	0.0242052	0.0410923	0.0224252
'POz'	0.0738548	0.0644531	0.017994	0.0223318	0.0304735		'POz'	0.080341	0.0539201	0.0210473	0.0332129	0.037915		'POz'	0.0822004	0.0807897	0.0239974	0.0116365	0.017699		'POz'	0.0604193	0.0531182	0.0213429	0.0173098	0.0275951
'Oz'	0.0838712	0.0435947	0.0239531	0.0211917	0.0326153		'Oz'	0.0713726	0.035146	0.0143229	0.0351364	0.0393743		'Oz'	0.0766361	0.0592793	0.0276408	0.0200635	0.0233426		'Oz'	0.0966675	0.0645393	0.0294855	0.0195887	0.035944

## Sheet: P value
During stimulation							After stimulation
	delta	theta	alpha	beta	gamma			delta	theta	alpha	beta	gamma
'Fp1'	0.21049	0.606469	0.0417832	0.173776	0.407867		'Fp1'	1	0.114161	0.0907343	0.606469	0.469755
'Fp2'	0.0311189	0.0548951	0.173776	0.114161	0.536014		'Fp2'	0.173776	0.299126	0.21049	0.469755	0.351049
'F3'	1	0.757692	0.837063	1	0.469755		'F3'	0.918182	0.757692	0.0907343	1	0.680594
'F4'	0.606469	0.252273	0.469755	0.469755	0.918182		'F4'	0.407867	0.141608	0.173776	0.837063	0.680594
'C3'	0.606469	0.680594	0.469755	1	0.680594		'C3'	0.837063	0.757692	0.299126	0.351049	0.141608
'C4'	0.407867	0.252273	0.469755	0.606469	0.469755		'C4'	0.536014	0.606469	0.536014	0.469755	0.680594
'P3'	0.536014	0.114161	0.837063	1	0.918182		'P3'	1	1	0.606469	0.407867	0.407867
'P4'	0.407867	0.0711538	0.837063	0.536014	0.299126		'P4'	0.837063	0.536014	0.114161	1	0.837063
'O1'	0.918182	0.141608	0.680594	0.918182	0.918182		'O1'	0.351049	0.351049	0.680594	0.536014	0.837063
'O2'	0.407867	0.173776	1	0.606469	0.536014		'O2'	0.606469	0.536014	0.0311189	1	0.918182
'F7'	0.407867	0.837063	0.0229021	0.469755	0.173776		'F7'	1	0.837063	0.0164336	0.837063	0.757692
'F8'	0.757692	0.299126	0.680594	0.606469	0.918182		'F8'	1	0.918182	0.606469	0.299126	0.757692
'T7'	0.606469	0.173776	0.837063	0.680594	1		'T7'	0.757692	0.407867	0.918182	0.757692	0.837063
'T8'	0.536014	0.407867	0.469755	0.536014	0.680594		'T8'	0.536014	1	0.606469	0.252273	0.114161
'P7'	0.757692	0.469755	0.918182	0.918182	0.407867		'P7'	0.0711538	0.299126	0.606469	0.837063	0.351049
'P8'	0.606469	0.469755	0.680594	0.469755	0.757692		'P8'	0.918182	0.469755	0.606469	0.536014	0.837063
'Fz'	1	0.606469	0.469755	0.141608	0.918182		'Fz'	0.606469	0.536014	0.757692	0.536014	0.606469
'Cz'	0.407867	0.757692	0.757692	0.351049	0.680594		'Cz'	0.918182	0.536014	0.351049	0.536014	0.757692
'Pz'	0.837063	0.757692	0.757692	0.351049	0.536014		'Pz'	0.407867	0.837063	0.351049	0.680594	0.918182
'FC1'	0.299126	0.351049	0.21049	0.757692	0.918182		'FC1'	0.918182	0.21049	0.0907343	0.918182	0.469755
'FC2'	0.407867	1	0.0548951	0.173776	0.252273		'FC2'	1	0.469755	1	0.680594	0.757692
'CP1'	0.680594	0.606469	0.606469	0.536014	0.680594		'CP1'	1	0.837063	0.606469	0.918182	1
'CP2'	0.114161	0.407867	0.21049	0.0548951	0.21049		'CP2'	0.299126	0.606469	0.0311189	0.299126	0.351049
'FC5'	0.407867	0.837063	0.114161	0.21049	0.141608		'FC5'	0.469755	0.680594	0.00122378	0.252273	0.680594
'FC6'	0.837063	0.606469	0.351049	0.407867	0.680594		'FC6'	0.837063	0.299126	0.536014	0.407867	0.757692
'CP5'	0.252273	0.252273	0.407867	1	0.606469		'CP5'	0.680594	0.407867	0.469755	0.536014	0.536014
'CP6'	1	0.837063	0.757692	0.606469	0.469755		'CP6'	0.680594	0.918182	0.173776	0.837063	0.837063
'F1'	0.536014	0.757692	0.680594	0.299126	0.469755		'F1'	0.680594	0.536014	0.0711538	0.680594	0.680594
'F2'	0.757692	0.469755	0.918182	0.0548951	0.536014		'F2'	0.252273	0.469755	0.141608	0.837063	0.606469
'C1'	0.680594	0.757692	0.606469	0.918182	0.469755		'C1'	1	0.680594	0.918182	0.918182	0.536014
'C2'	0.351049	0.606469	0.606469	0.469755	0.299126		'C2'	0.680594	0.606469	0.536014	0.299126	0.173776
'P1'	0.469755	0.918182	1	0.407867	0.918182		'P1'	0.757692	0.606469	1	0.536014	0.918182
'P2'	0.837063	0.536014	0.536014	0.469755	0.407867		'P2'	0.837063	0.680594	0.21049	0.469755	1
'AF3'	0.351049	0.918182	0.21049	0.837063	0.606469		'AF3'	0.680594	0.757692	0.114161	0.757692	0.299126
'AF4'	0.0417832	0.0229021	0.141608	0.918182	0.837063		'AF4'	0.141608	0.173776	0.0907343	0.536014	0.837063
'FC3'	0.837063	0.351049	0.918182	0.606469	1		'FC3'	0.918182	0.536014	0.0548951	1	0.351049
'FC4'	0.757692	1	0.606469	1	0.680594		'FC4'	0.114161	0.351049	0.141608	0.351049	0.299126
'CP3'	1	0.606469	0.757692	0.918182	0.469755		'CP3'	0.680594	0.918182	0.351049	0.757692	0.606469
'CP4'	0.299126	0.536014	0.0311189	0.351049	0.837063		'CP4'	0.114161	0.351049	0.00524476	0.469755	0.606469
'PO3'	0.680594	0.351049	0.680594	0.299126	0.918182		'PO3'	0.351049	0.21049	0.351049	0.837063	0.21049
'PO4'	0.757692	0.680594	0.606469	1	0.837063		'PO4'	0.680594	0.918182	0.0548951	0.757692	0.918182
'F5'	0.21049	1	0.351049	0.141608	0.0711538		'F5'	1	0.536014	0.0311189	0.918182	0.680594
'F6'	0.918182	0.536014	0.606469	0.252273	0.469755		'F6'	0.606469	0.680594	0.606469	0.469755	0.536014
'C5'	0.606469	0.918182	0.680594	0.21049	0.536014		'C5'	1	1	0.407867	1	1
'C6'	0.252273	0.173776	0.469755	0.299126	0.837063		'C6'	1	0.837063	0.351049	0.469755	0.680594
'P5'	0.21049	0.114161	0.837063	0.837063	0.918182		'P5'	0.0115385	0.0311189	0.407867	0.299126	0.0229021
'P6'	0.351049	0.299126	0.407867	0.469755	0.536014		'P6'	0.299126	0.918182	0.0115385	0.757692	0.837063
'AF7'	0.606469	0.680594	0.114161	0.21049	0.351049		'AF7'	0.606469	0.757692	0.173776	0.252273	0.407867
'AF8'	0.00786713	0.0907343	0.252273	0.0711538	0.606469		'AF8'	0.351049	0.757692	0.469755	0.918182	1
'FT7'	0.351049	0.114161	0.469755	1	0.918182		'FT7'	0.536014	0.918182	0.114161	0.407867	0.21049
'FT8'	0.299126	0.606469	0.299126	0.407867	0.837063		'FT8'	0.757692	0.757692	0.680594	0.252273	0.837063
'TP7'	0.351049	0.21049	0.469755	0.469755	0.407867		'TP7'	0.469755	0.299126	0.837063	1	0.606469
'TP8'	0.536014	0.837063	0.173776	0.606469	1		'TP8'	0.757692	0.469755	0.918182	0.21049	0.21049
'PO7'	0.837063	0.252273	0.351049	0.757692	0.837063		'PO7'	0.0711538	0.0907343	0.299126	0.918182	0.757692
'PO8'	0.757692	0.837063	0.173776	1	0.469755		'PO8'	1	0.680594	0.757692	0.918182	0.918182
'FPz'	0.0548951	0.141608	0.0417832	0.114161	0.299126		'FPz'	0.173776	0.680594	0.0417832	0.469755	0.536014
'CPz'	0.837063	0.837063	0.680594	0.757692	0.757692		'CPz'	0.757692	0.757692	0.252273	0.837063	0.680594
'POz'	0.351049	0.21049	0.680594	0.918182	1		'POz'	0.351049	0.141608	0.606469	0.757692	0.918182
'Oz'	0.536014	0.0907343	0.757692	0.680594	0.837063		'Oz'	0.407867	0.299126	0.21049	0.351049	0.606469
