# Supplementary material for: Comatose Patients After Cardiopulmonary Resuscitation: An Analysis Based on Quantitative Methods of EEG Reactivity
Source: Front Neurol. 2022 Jun 3;13:877406. doi: 10.3389/fneur.2022.877406 (PMC9205205; doi:10.3389/fneur.2022.877406)
Supplement: Supplementary file 3 [file Table_3.XLSX]

## Sheet: Mean value
	During stimulation (unawakening)			After stimulation (unawakening)			During stimulation (awakening)			After stimulation (awakening)
	SaEN			SaEN			SaEN			SaEN
'Fp1'	0.00447569		'Fp1'	0.0367896		'Fp1'	0.00358838		'Fp1'	0.0355332
'Fp2'	0.00427894		'Fp2'	0.0388479		'Fp2'	0.0259489		'Fp2'	0.0318592
'F3'	-0.000873116		'F3'	0.0156797		'F3'	0.00365376		'F3'	0.0138094
'F4'	0.00854985		'F4'	0.0158877		'F4'	0.0244415		'F4'	0.0311813
'C3'	-0.0210941		'C3'	0.00204901		'C3'	0.0082786		'C3'	0.00815088
'C4'	0.0185791		'C4'	0.0285944		'C4'	0.0218931		'C4'	0.0229419
'P3'	-0.0111877		'P3'	-0.0182197		'P3'	-0.0137094		'P3'	-0.00846543
'P4'	-0.0213918		'P4'	-0.00650919		'P4'	0.011125		'P4'	-0.0400477
'O1'	-0.00212077		'O1'	0.00682002		'O1'	0.0091109		'O1'	-0.00159681
'O2'	-0.000172763		'O2'	0.00971533		'O2'	-0.0149303		'O2'	0.00357027
'F7'	-0.014412		'F7'	0.0129963		'F7'	-0.00708462		'F7'	0.031778
'F8'	-0.0107766		'F8'	0.0233388		'F8'	0.0346782		'F8'	0.0468231
'T7'	0.00473988		'T7'	0.0134256		'T7'	-0.0116649		'T7'	0.0111233
'T8'	0.0105706		'T8'	0.0292456		'T8'	0.0197204		'T8'	0.0278354
'P7'	-0.000441133		'P7'	0.0314451		'P7'	-0.00281989		'P7'	0.0109516
'P8'	0.0223265		'P8'	0.0232226		'P8'	0.0280652		'P8'	0.0334927
'Fz'	-0.00848137		'Fz'	0.0158955		'Fz'	0.0262326		'Fz'	0.0629441
'Cz'	0.014751		'Cz'	0.0299834		'Cz'	0.0221538		'Cz'	0.0221644
'Pz'	0.024232		'Pz'	0.0249464		'Pz'	-0.0187132		'Pz'	-0.000845392
'FC1'	-0.00992985		'FC1'	0.0152011		'FC1'	0.0327069		'FC1'	0.0214022
'FC2'	-0.0121527		'FC2'	0.0308691		'FC2'	0.0358627		'FC2'	0.0439146
'CP1'	-0.0277492		'CP1'	-0.0248781		'CP1'	0.0144798		'CP1'	-0.0228292
'CP2'	-0.000841539		'CP2'	0.011681		'CP2'	-0.00707715		'CP2'	-0.0269633
'FC5'	0.0140115		'FC5'	0.035451		'FC5'	0.0174404		'FC5'	0.00212302
'FC6'	-0.0168705		'FC6'	0.0174972		'FC6'	0.0155108		'FC6'	0.0222762
'CP5'	0.0101015		'CP5'	0.0343608		'CP5'	0.0150619		'CP5'	0.0413824
'CP6'	0.044425		'CP6'	0.0521956		'CP6'	0.0315132		'CP6'	0.0225277
'F1'	-0.00644321		'F1'	0.0307321		'F1'	0.0290435		'F1'	0.0579736
'F2'	0.00502745		'F2'	0.0222906		'F2'	0.0296418		'F2'	0.0168592
'C1'	0.00959402		'C1'	-0.0172848		'C1'	0.0094835		'C1'	0.0104864
'C2'	0.0116977		'C2'	0.0153495		'C2'	-0.00169198		'C2'	0.0201898
'P1'	0.00196025		'P1'	0.00214688		'P1'	0.0121139		'P1'	0.0141224
'P2'	0.0089476		'P2'	-0.00742972		'P2'	-0.0123919		'P2'	-0.0262664
'AF3'	0.00612196		'AF3'	0.0164526		'AF3'	-0.00938806		'AF3'	0.0595246
'AF4'	-0.00178662		'AF4'	0.00954197		'AF4'	-9.05498e-05		'AF4'	0.0135617
'FC3'	-0.00865348		'FC3'	0.0242471		'FC3'	0.0247448		'FC3'	-0.0100079
'FC4'	0.00675655		'FC4'	0.0491821		'FC4'	0.0158683		'FC4'	0.00924669
'CP3'	0.00611997		'CP3'	0.0137238		'CP3'	0.0172854		'CP3'	0.0370732
'CP4'	0.0137807		'CP4'	0.0350775		'CP4'	0.0040856		'CP4'	0.0202062
'PO3'	-0.0109137		'PO3'	0.00404198		'PO3'	0.00936354		'PO3'	0.000885577
'PO4'	-0.00978563		'PO4'	-0.00609634		'PO4'	-0.00340044		'PO4'	-0.000456487
'F5'	-0.00186414		'F5'	0.0140868		'F5'	-0.00734308		'F5'	0.0122701
'F6'	-0.0258616		'F6'	0.00500065		'F6'	0.0315948		'F6'	0.0261406
'C5'	0.00784168		'C5'	0.00123754		'C5'	-0.00463456		'C5'	0.0151972
'C6'	-0.00497814		'C6'	0.0150169		'C6'	0.0350904		'C6'	0.0363202
'P5'	0.0116754		'P5'	0.0246441		'P5'	0.00748968		'P5'	-0.00306131
'P6'	0.0319592		'P6'	0.0645124		'P6'	0.0230733		'P6'	0.0231664
'AF7'	-0.0224051		'AF7'	0.0121773		'AF7'	-0.000938905		'AF7'	0.027334
'AF8'	-0.00119112		'AF8'	0.0323351		'AF8'	0.0285857		'AF8'	0.040371
'FT7'	-0.005722		'FT7'	0.0113712		'FT7'	0.00613786		'FT7'	-0.0139813
'FT8'	0.0112763		'FT8'	0.0417047		'FT8'	0.0324758		'FT8'	0.0140997
'TP7'	0.00308667		'TP7'	0.00629428		'TP7'	-0.0243943		'TP7'	-0.0252077
'TP8'	0.0214714		'TP8'	0.0264332		'TP8'	0.0217603		'TP8'	0.0327452
'PO7'	0.00634863		'PO7'	0.0334116		'PO7'	0.00468444		'PO7'	0.0231315
'PO8'	0.0137028		'PO8'	0.0179219		'PO8'	0.020658		'PO8'	0.0339407
'FPz'	0.0135238		'FPz'	0.0325416		'FPz'	-0.0163304		'FPz'	0.0102929
'CPz'	-0.0102575		'CPz'	-0.0108445		'CPz'	0.0281127		'CPz'	0.00372382
'POz'	0.0098624		'POz'	0.0060325		'POz'	-0.00275179		'POz'	-0.013483
'Oz'	0.0180324		'Oz'	0.00900055		'Oz'	0.00813404		'Oz'	-0.00827777

## Sheet: Variance
	During stimulation (unawakening)			After stimulation (unawakening)			During stimulation (awakening)			After stimulation (awakening)
	SaEN			SaEN			SaEN			SaEN
'Fp1'	0.0593487		'Fp1'	0.0516837		'Fp1'	0.0711046		'Fp1'	0.114321
'Fp2'	0.0695181		'Fp2'	0.0327439		'Fp2'	0.0709207		'Fp2'	0.0886824
'F3'	0.0631723		'F3'	0.0789873		'F3'	0.0536639		'F3'	0.0989256
'F4'	0.0428051		'F4'	0.075367		'F4'	0.0679797		'F4'	0.0517297
'C3'	0.0618717		'C3'	0.0479741		'C3'	0.0501958		'C3'	0.0618122
'C4'	0.0493455		'C4'	0.092663		'C4'	0.0501043		'C4'	0.0921664
'P3'	0.0651264		'P3'	0.0740882		'P3'	0.0452927		'P3'	0.077171
'P4'	0.0455453		'P4'	0.12181		'P4'	0.0756706		'P4'	0.103066
'O1'	0.0419263		'O1'	0.0400743		'O1'	0.0478621		'O1'	0.0597994
'O2'	0.0755317		'O2'	0.102578		'O2'	0.0481099		'O2'	0.0827199
'F7'	0.0387576		'F7'	0.0518161		'F7'	0.0626917		'F7'	0.0797577
'F8'	0.0233886		'F8'	0.052335		'F8'	0.0535363		'F8'	0.0934397
'T7'	0.0593334		'T7'	0.0399471		'T7'	0.0358774		'T7'	0.0663051
'T8'	0.0666173		'T8'	0.0813697		'T8'	0.0547441		'T8'	0.0456782
'P7'	0.0766148		'P7'	0.0642478		'P7'	0.038614		'P7'	0.0846553
'P8'	0.0510112		'P8'	0.0670489		'P8'	0.0518187		'P8'	0.0733563
'Fz'	0.0263979		'Fz'	0.0832195		'Fz'	0.0572174		'Fz'	0.0836397
'Cz'	0.0494181		'Cz'	0.0708587		'Cz'	0.059697		'Cz'	0.0826576
'Pz'	0.0655177		'Pz'	0.0371714		'Pz'	0.0623364		'Pz'	0.1031
'FC1'	0.0759219		'FC1'	0.064203		'FC1'	0.0762463		'FC1'	0.0708328
'FC2'	0.0473958		'FC2'	0.102171		'FC2'	0.0814052		'FC2'	0.0644217
'CP1'	0.0662033		'CP1'	0.0719362		'CP1'	0.0625456		'CP1'	0.0958149
'CP2'	0.0398475		'CP2'	0.0759619		'CP2'	0.0518956		'CP2'	0.0667737
'FC5'	0.0640534		'FC5'	0.0703865		'FC5'	0.0580617		'FC5'	0.0662408
'FC6'	0.0525511		'FC6'	0.0644431		'FC6'	0.0649623		'FC6'	0.099749
'CP5'	0.0914589		'CP5'	0.0643626		'CP5'	0.0580163		'CP5'	0.0716442
'CP6'	0.0689956		'CP6'	0.080278		'CP6'	0.0340919		'CP6'	0.0714488
'F1'	0.0492082		'F1'	0.0861405		'F1'	0.0597324		'F1'	0.0592157
'F2'	0.0130449		'F2'	0.0586659		'F2'	0.0472106		'F2'	0.0418991
'C1'	0.0590033		'C1'	0.0449946		'C1'	0.03628		'C1'	0.0813355
'C2'	0.0452631		'C2'	0.0813229		'C2'	0.0665873		'C2'	0.0414641
'P1'	0.039926		'P1'	0.0364352		'P1'	0.0547915		'P1'	0.08461
'P2'	0.0885325		'P2'	0.111777		'P2'	0.0742187		'P2'	0.120836
'AF3'	0.04538		'AF3'	0.0383599		'AF3'	0.055164		'AF3'	0.103498
'AF4'	0.0397657		'AF4'	0.027573		'AF4'	0.0797409		'AF4'	0.0646256
'FC3'	0.0489819		'FC3'	0.0569745		'FC3'	0.0510772		'FC3'	0.0966376
'FC4'	0.0415273		'FC4'	0.0858421		'FC4'	0.0514914		'FC4'	0.102908
'CP3'	0.0471186		'CP3'	0.0416747		'CP3'	0.0502997		'CP3'	0.0398988
'CP4'	0.0461473		'CP4'	0.101013		'CP4'	0.0498809		'CP4'	0.0908242
'PO3'	0.052167		'PO3'	0.0383215		'PO3'	0.0567835		'PO3'	0.0820457
'PO4'	0.0712125		'PO4'	0.100882		'PO4'	0.0697973		'PO4'	0.0784399
'F5'	0.0341406		'F5'	0.058699		'F5'	0.0633914		'F5'	0.0814542
'F6'	0.0493174		'F6'	0.046455		'F6'	0.0478965		'F6'	0.0730252
'C5'	0.0771985		'C5'	0.0538743		'C5'	0.0519665		'C5'	0.0591286
'C6'	0.0459706		'C6'	0.0618312		'C6'	0.0525415		'C6'	0.0806871
'P5'	0.037949		'P5'	0.0463743		'P5'	0.0381383		'P5'	0.0664105
'P6'	0.051551		'P6'	0.0980134		'P6'	0.0415224		'P6'	0.0761615
'AF7'	0.0407492		'AF7'	0.0474064		'AF7'	0.079372		'AF7'	0.101864
'AF8'	0.0573355		'AF8'	0.0470392		'AF8'	0.0439472		'AF8'	0.0809469
'FT7'	0.0565421		'FT7'	0.0330175		'FT7'	0.0356926		'FT7'	0.130648
'FT8'	0.0276848		'FT8'	0.0684117		'FT8'	0.0581368		'FT8'	0.0933918
'TP7'	0.071147		'TP7'	0.0384671		'TP7'	0.0579313		'TP7'	0.193564
'TP8'	0.0745223		'TP8'	0.0730346		'TP8'	0.030104		'TP8'	0.0624848
'PO7'	0.0753262		'PO7'	0.0440225		'PO7'	0.0566219		'PO7'	0.0438779
'PO8'	0.0714973		'PO8'	0.0904806		'PO8'	0.043898		'PO8'	0.0967811
'FPz'	0.0327494		'FPz'	0.0437953		'FPz'	0.0744703		'FPz'	0.0980868
'CPz'	0.0420861		'CPz'	0.0636879		'CPz'	0.0818812		'CPz'	0.0845203
'POz'	0.0590352		'POz'	0.0604689		'POz'	0.074135		'POz'	0.0898294
'Oz'	0.0570019		'Oz'	0.0402248		'Oz'	0.0493728		'Oz'	0.0737635

## Sheet: P value
During stimulation			After stimulation
	SaEN			SaEN
'Fp1'	1		'Fp1'	0.469755
'Fp2'	0.837063		'Fp2'	0.536014
'F3'	0.757692		'F3'	1
'F4'	0.536014		'F4'	0.469755
'C3'	0.407867		'C3'	1
'C4'	0.918182		'C4'	0.837063
'P3'	0.606469		'P3'	0.837063
'P4'	0.469755		'P4'	0.757692
'O1'	0.536014		'O1'	1
'O2'	0.606469		'O2'	0.918182
'F7'	0.918182		'F7'	0.469755
'F8'	0.0164336		'F8'	0.757692
'T7'	0.837063		'T7'	1
'T8'	0.918182		'T8'	0.606469
'P7'	0.536014		'P7'	1
'P8'	0.837063		'P8'	1
'Fz'	0.299126		'Fz'	0.0907343
'Cz'	0.918182		'Cz'	1
'Pz'	0.252273		'Pz'	0.252273
'FC1'	0.407867		'FC1'	0.837063
'FC2'	0.299126		'FC2'	0.469755
'CP1'	0.351049		'CP1'	1
'CP2'	0.606469		'CP2'	0.351049
'FC5'	0.606469		'FC5'	0.141608
'FC6'	0.299126		'FC6'	0.837063
'CP5'	0.837063		'CP5'	1
'CP6'	1		'CP6'	0.407867
'F1'	0.252273		'F1'	0.351049
'F2'	0.0417832		'F2'	0.918182
'C1'	1		'C1'	0.536014
'C2'	0.757692		'C2'	0.536014
'P1'	0.536014		'P1'	0.680594
'P2'	0.757692		'P2'	1
'AF3'	0.606469		'AF3'	0.173776
'AF4'	1		'AF4'	0.918182
'FC3'	0.173776		'FC3'	0.469755
'FC4'	0.757692		'FC4'	0.299126
'CP3'	0.757692		'CP3'	0.21049
'CP4'	0.536014		'CP4'	0.918182
'PO3'	0.469755		'PO3'	0.918182
'PO4'	0.680594		'PO4'	0.680594
'F5'	0.757692		'F5'	1
'F6'	0.0229021		'F6'	0.606469
'C5'	0.606469		'C5'	0.606469
'C6'	0.173776		'C6'	0.536014
'P5'	0.680594		'P5'	0.351049
'P6'	0.918182		'P6'	0.680594
'AF7'	0.407867		'AF7'	0.351049
'AF8'	0.252273		'AF8'	0.680594
'FT7'	0.351049		'FT7'	1
'FT8'	0.299126		'FT8'	0.837063
'TP7'	0.536014		'TP7'	0.252273
'TP8'	0.757692		'TP8'	0.918182
'PO7'	0.680594		'PO7'	0.536014
'PO8'	0.837063		'PO8'	0.680594
'FPz'	0.606469		'FPz'	1
'CPz'	0.252273		'CPz'	0.757692
'POz'	0.837063		'POz'	0.757692
'Oz'	0.606469		'Oz'	1
